# Supplementary material for: Levels of DNA Methylation Vary at CpG Sites across the BRCA1 Promoter, and Differ According to Triple Negative and “BRCA-Like” Status, in Both Blood and Tumour DNA
Source: PLoS One. 2016 Jul 27;11(7):e0160174. doi: 10.1371/journal.pone.0160174 (PMC4963032; doi:10.1371/journal.pone.0160174)
Supplement: S1 Table — (XLSX) [file pone.0160174.s001.xlsx]

## Sheet: sarahcomb2angie2.out
index	blood_51	blood_37	blood_29	blood_21	blood_19	blood8	blood14	blood16	blood19	blood27	blood44	TN	NormTissue_51	NormTissue_37	NormTissue_29	NormTissue_21	NormTissue_19	NormTissue8	NormTissue14	NormTissue16	NormTissue19	NormTissue27	NormTissue44	NormTissmeth	Trabgrpattern	HiMitindex	Necrosis	Circumgrpattern	Modintenselymphoinfiltrate	Syncytialgrpattern	malignucgrade3scoreB_R	Pushingmargins50	Littlenotubformation	scoringtotalof9	tumour_51	tumour_37	tumour_29	tumour_21	tumour_19	tumour8	tumour14	tumour16	tumour19	tumour27	tumour44	tumour_51_2	tumour_37_2	tumour_29_2	tumour_21_2
1	0	26.98	16.26	1.77	0	0	0	0	0	2.29	1.31	0																							18	100	50.18	12.98	11.09	17.6	0	10.77	20.22	34.85	25.66
2	0	28.53	17.94	2.5	1.94	0	0	0	0	3.08	0	0																							12.34	100	52.2	15.18	6.99	10.81	9.24	13.19	22.76	41.04	26.76	0	62.69	28.11	5.35
4	0	27.03	16.58	2.46	1.6	0	0	0	0	3.56	2.43	0																							0	70.23	25.71	9.88	0	7.74	4.09	5.85	14.11	22.94	16.45
5	2.12	23.06	13.85	1.95	2.61	0	0	0	0	4.68	2.82	0																							5.58	100	50.79	14.06	4.67	21.05	16.36	18.3	7.54	42.47	23.46	11.93	100	44.39	14.26
7	1.65	20.87	11.25	2.63	0	0	0	0	0	3.86	0	0																							5.11	87.64	34.42	12.32	5.88	15.66	4.27	5.94	16.07	31.16	23.75
8	0	32.72	19.73	2.77	1.96	1.47	0	0	1.18	2.53	1.65	0																							0	49.2	28.27	4.39	0	0	0	0	0	6.56	3.16
9	0	28.29	17.65	2.78	1.85	0	0	0	0	2.72	1.9	0																							8.72	100	43.36	13.5	4.05	12.83	5.92	9.98	13.27	35.06	22.49
10	0	29.31	16.82	1.52	0	0	0	0	0	1.7	0	0																							0	83.56	31.96	9.95	9.21	4.46	0	0	9.89	19.07	13.96
12	0	35.91	21.6	2.96	0	0	0	0	0	3.08	0	0																							0	12.72	7.57	7.07	3.83	6.99	3.12	3.59	3.55	3.86	1.58	7.96	64.21	25.1	7.97
14	0	38.17	21.52	4.2	3.13	0	0	0	2.63	5.78	3.71	0																							4.14	81.81	25.73	10.25	6.02	10.64	3.32	5.39	12.48	22.33	15.53	6.51	60.9	28.45	6.81
15	0	41.04	22.83	4.73	0	0	0	0	0	9.88	0	0																							11.19	100	53.06	11.88	4.36	18.13	14.29	15.35	13.15	23.9	14.07
16	0	28.24	14.96	3.2	0	0	0	0	2.74	6.69	4.38	0																							14.47	100	46.86	16.2	7.31	12.87	4.26	8.16	14.97	29.03	15.78	5.3	70.78	27.53	8.15
18	2.32	27.35	13.04	2.4	2.25	3.77	2.62	3.13	6.68	11.78	7.23	0													0	1	0	0	0	0	1	0	1	3	2.9	29.1	16.5	5.5	3	4.8	5	0	5	6.2	5.8
19	0	24.73	11.8	3.23	0	0	0	0	2.39	8.09	4.71	0	0	27	15.1	3.5	2.8	5.5	0	5.3	0	8	13.1	1	1	1	0	0	0	0	1	0	1	4	0	21	10.4	4.8	0	0	0	0	0	4	10.2
20	1.88	34.27	18.31	3.8	2.84	2.97	2.7	3.45	6	10.87	7.67	0													1	1	1	1	0	1	1	1	1	8	5.9	38.8	23.7	7.5	6.6	10.3	6.4	0	7.3	5.6	0
21	0	27.73	14.23	3.45	0	2.02	2.54	2.34	4.2	7.83	4.58	0													0	0	0	0	0	0	0	0	1	1	0	29.9	20.4	5.8	0	0	0	0	0	5.6	9.4
22	0	29.99	15.27	2.57	0	0	0	0	0	8.55	4.87	0	0	27.2	16.3	3.8	0	4.3	4.8	0	4	5.2	5.3	1	0	1	0	0	0	0	1	0	1	3	0	27.4	20.9	4.1	0	0	0	0	0	4.4	0
23	0	26.98	16.54	3.15	0	0	0	0	4.1	6.84	4.59	0													1	0	0	0	0	0	0	0	0	1	3.1	20	9	3.4	2.3	4.9	0	0	3.2	2.4	4.8
24	0	26.74	16.33	3.11	0	0	0	0	4.34	7.01	0	0													0	1	0	0	0	0	0	0	1	2	0	24.3	10.1	2.6	0	0	0	0	0	5.5	5.9
25	0	30.91	16.4	4.01	0	0	0	0	0	10.74	0	0													0	0	0	0	0	0	0	0	0	0	0	24.4	12.8	4.1	0	0	0	0	0	6.7	0
26	0	25.19	15.02	2.28	0	0	0	0	0	2.12	0	0	0	28.9	17.5	2.7	0	0	0	0	0	4.7	0	1	1	0	0	0	0	0	0	0	1	2	0	14.5	9.6	2.8	0	0	0	0	0	5.3	5.3
27	0	22.47	14.25	0	0	0	0	0	2.45	4.08	4.38	0													0	0	0	0	0	0	0	0	0	0	2.8	17.2	11.1	2.3	2.3	0	0	0	0	6.4	7
28	3.58	26.41	17.18	4.48	2.15	3.6	3.26	2.71	4.08	9.13	10.8	0													0	0	0	0	0	0	0	0	1	1	2.7	28.9	17	2.6	0	0	0	6.2	5	4.4	5.2
30	0	17.27	9.91	2.32	0	0	0	0	0	2.08	0	0	0	23.6	12.9	2.8	0	0	0	0	0	2.4	3.3	1	1	1	0	1	0	1	1	1	1	7	2.1	22.7	14.6	2.5	0	3.7	0	0	0	3.3	6.6	0	24	14.5	2.9
31	0	10.9	5.63	0	0	0	0	0	0	2.93	0	0													0	1	1	0	0	0	1	0	1	4	3.3	21.1	12.7	9.8	6.3	13.6	0	8.2	10	13.1	7.2
32	0	11.55	4.84	1.37	0	1.66	0	3.46	1.42	1.47	1.84	0													0	0	0	0	0	0	0	0	0	0	3.1	20.7	15.4	12.2	3.8	4	2.5	2.5	6	11.7	7.5
33	0	11.7	6.6	2.17	0	0	0	0	0	2.12	0	0													0	1	0	0	0	0	1	0	1	3	3.8	31.1	9.9	6.3	5.5	7.7	0	5.8	4.2	6.2	4.9
34	3.35	12.12	7.87	0	0	0	0	0	2.62	2.58	0	0													0	0	0	0	0	0	0	0	0	0	0	11.6	13.1	10	6.7	1.9	1.4	1.2	1.5	1.6	1.8
35	1.47	13.06	7.92	0	0	0	0	0	0	2.13	0	0																							0	5	5.1	3.6	2.8	10.2	0	0	6.7	5.4	9.7
36	0	11.61	6.89	0	0	0	0	0	0	3.15	2.06	0													0	1	0	0	0	0	1	0	1	3	0	5.6	0	7.5	0	0	0	0	0	1.5	1.9
37	0	10.8	6.87	0	0	0	0	0	0	2.55	0	0													0	0	0	0	0	0	0	0	0	0	0	7.8	0	4.7	0	0	0	0	0	1.7	2.1
38	0	18.26	10.75	1.74	0	0	0	0	0	2.04	0	0													1	1	0	1	0	1	1	1	1	7	2.8	45.2	31.6	31	16.6	19.1	70.4	13.2	13.7	13.7	7.6
39	0	21.77	11.96	2.21	1.91	0	0	2.33	2.71	2.78	2.43	0													1	1	1	1	1	1	1	1	1	9	0	16.5	10.1	12.5	8.7	7.5	6.9	0	4.8	8	0
40	0	22.22	13.6	3.27	2.18	0	0	0	0	3.53	0	0													1	0	1	0	0	0	0	0	1	3	0	2.7	1.5	2.1	0	0	0	0	0	3.9	0
41	0	20.49	12.35	1.88	0	0	0	0	0	2.43	2.5	0													0	0	0	0	0	0	0	0	1	1	0	25.8	17.4	3.6	0	4.8	0	0	0	4.2	7.7
42	0	18.81	11.64	2.81	0	0	0	0	0	1.76	0	0													0	0	0	0	0	0	1	0	0	1	0	16.7	9.7	2.8	0	0	0	0	0	4.3	4.8
43	0	20.3	12.34	2.38	0	0	0	0	0	1.92	2.66	0	0	42.7	23.2	6.4	0	0	0	3.5	0	5.1	9.5	1	1	0	0	1	0	1	1	1	1	6	0	27.4	17.6	5.6	0	0	0	0	0	11.1	10.9
44	0	26.2	17.3	2.65	0	0	0	0	0	2.03	0	0													0	0	0	0	0	0	0	0	1	1	0	27.5	10.9	2.4	0	0	0	0	0	0	5.6
45	0	22.71	14.25	2.27	0	0	0	0	0	1.67	0	0													0	1	0	0	1	0	1	0	1	4	0	20	13.1	2.7	0	0	0	0	0	3.9	6.4
47	0	16.06	13.34	0	0	0	0	0	0	2.3	1.1	0													0	0	0	0	0	0	1	0	1	2	0	19.2	9.7	0	0	0	0	0	0	4	5.2	0	25.9	15.5	4.5
48	0	13.42	11.98	0	0	0	0	0	0	5.4	0	0													0	0	0	1	0	0	0	1	1	3	0	18.1	12.8	1.9	0	0	0	0	0	2.9	6.1
49	0	19.83	12.66	1.73	0	0	0	0	0	1.54	0	0													1	1	1	0	0	1	1	0	1	6	0	29.7	16.1	2.5	0	0	0	0	0	3.2	0
50	0	21.74	13.86	2.45	0	0	0	2.07	0	2.36	1.69	0													0	1	0	0	0	0	1	0	1	3	0	21.1	12.6	3	0	0	0	0	0	4.8	6
51	0	20.29	13.27	0	0	0	0	0	0	1.69	0	0													0	0	0	1	0	0	0	1	1	3	0	21.8	12.3	2.3	0	0	0	0	0	3.3	5.6
52	0	21.61	12.97	0	0	0	0	0	0	1.74	0	0													0	0	0	0	0	0	0	0	0	0	0	28.4	15.9	3.9	2.1	0	0	0	0	8.2	12.8
53	0	22.27	13.23	2.81	0	0	0	1.66	1.51	2.35	2.25	0													0	0	0	0	0	0	0	0	1	1	1.4	22.8	16.5	2.8	0	2.9	0	0	0	5.4	6.3
54	0	20.15	13.72	2.31	0	0	0	0	0	1.92	0	0													0	0	0	0	0	0	0	0	0	0	0	10.1	6.6	4.8	2.1	10	0	0	6.1	14.2	0
55	0	17.31	9.84	2.27	0	1.88	1.48	1.55	1.28	2.05	1.87	0													0	0	0	1	0	0	0	1	1	3	0	24.1	15.4	3.9	0	0	0	0	0	5	7.8
56	0	14.86	7.97	2.41	2.66	0	0	0	1.7	3.1	2.1	0													0	0	0	0	0	0	0	0	0	0	3.3	16.5	8.9	10.2	0	8.8	7.7	6.2	0	6.7	5.4
57	0	25.41	17.16	1.94	0	0	0	0	0	2.07	0	0													0	0	0	0	0	0	1	0	1	2	0	27.6	18.2	3.1	0	0	0	0	0	4.4	8.3
58	0	27.09	12.7	3.15	2.76	5.82	0	0	5.27	10.45	5.85	0													1	0	0	1	0	1	1	1	1	6	0	24.5	14	2.8	0	0	0	0	0	4.4	3.6
59	0	17.09	9.08	1.81	0	0	0	0	0	2.73	2.83	0													0	0	0	0	1	0	1	0	1	3	1.6	29.4	18.7	2.7	0	0	0	0	0	3.4	4.9
60	0	18.87	10.03	1.52	0	2.05	1.37	0	1.42	1.71	2.25	0													1	1	0	0	0	1	1	0	1	5	0	24.5	14.7	2.7	0	0	0	0	0	3.1	4.4
61	0	23.49	14.62	0	0	0	0	0	0	2.87	0	0													0	1	0	0	0	0	1	0	1	3	0	25.8	14.7	3.2	0	0	0	0	0	7.8	13
62	0	23.55	14.87	2.26	0	0	0	0	0	3.01	0	0	0	25.5	15.1	2.9	0	0	0	0	0	2.8	3.1	1	0	0	0	0	0	0	0	0	0	0	0	25	15.1	0	0	0	5.3	5.4	5.5	6.4	10.8
64	0	19.44	13.59	2.18	0	0	0	0	0	1.91	0	0	0	23.1	14.8	3.6	0	0	0	0	0	7.1	7.9	1	0	1	0	0	0	0	1	0	1	3	0	31.6	17.6	2.4	0	0	0	0	0	4.3	7.3	1.8	32.2	19	3.9
66	0	21.33	11.86	2.31	0	0	0	0	0	2.14	0	0													0	0	1	0	0	0	0	0	0	1	0	28.2	15.1	4.2	0	0	0	0	0	1.5	3.3	1.7	29.2	17.9	2.8
68	0	13.45	10.09	1.85	0	0	0	0	0	2.15	0	0													1	1	0	1	0	1	1	0	1	6	0	28.3	16.1	3.7	0	0	0	0	0	2.6	4.7	0	22.7	9.7	0
69	0	15.22	9.98	1.91	2.05	0	0	1.47	1.52	2.15	1.64	0													1	1	1	1	1	1	1	1	1	9	35.3	50.6	37.3	33.5	30.7	23.1	24.1	23	22.7	25.2	26.6
70	0	14.71	10.05	0	0	0	0	0	0	1.89	0	0	0	22.6	12.8	3.3	0	3.8	0	3.3	0	4.3	4.1	1	0	0	0	0	0	1	0	0	1	2	0	24.8	15.6	1.6	0	2.6	0	0	1.6	3.6	5.6	0	15	7.3	1.7
73	0	19.24	10.63	2.23	0	1.62	0	0	1.39	1.31	2.14	0																							0	0	0	0	0	0	0	0	0	0	0
74	0	14.25	10.02	0	0	0	0	0	0	1.8	0	0													0	0	0	0	1	0	1	0	1	3	0	10.6	6.5	4.4	2.2	5.7	4.9	0	4.6	6.7	0
75	0	11.29	6.87	2.37	0	0	0	0	1.97	3.59	3.93	0	0	18	13	2.2	0	0	2.7	2.1	1.9	7.5	8.6	1	0	0	0	0	0	0	0	0	1	1	1.6	13.2	10.9	2	1.6	0	0	0	0	1.5	2.3	0	19.5	9.4	3.3
77	0	12.93	7.21	0	0	0	0	0	0	2.03	0	0	2.7	25.8	12.6	6.3	0							1	0	0	0	0	0	0	0	0	1	1	0	32.1	20.5	3.6	0	2.1	0	0	0	2.7	5.1
79	0	13.9	7.63	2.33	1.72	1.89	2.01	0	0	2.92	2.21	0													1	1	1	1	0	1	1	1	1	8	0	34.9	18.6	3	0	0	0	0	0	3.6	3.8	0	32.8	20.2	3.6
81	0	39.77	18.25	0	0	17.18	0	0	0	15.6	0	0	0	41.7	25.4	2.5	0							1	0	0	0	0	0	0	0	0	0	0	0	26	15.5	3.3	0	0	0	0	0	2.8	5.6	0	17.3	11.8	0
82	0	8.55	5.01	0	0	0	0	0	0	2.61	0	1													1	1	0	0	0	1	1	0	1	5	4.3	17.5	10.5	8.3	4.1	4.5	3.6	2.8	2.9	4.8	0
83	0	11.24	6.63	2.03	1.85	0	1.52	0	1.27	2.44	1.13	0													0	0	0	1	0	1	1	1	1	5	0	5.8	0	0	0	0	0	0	0	4.2	1.9
84	0	15.56	11.83	2.52	0	0	0	0	0	2.39	1.4	0													0	0	0	0	0	0	0	0	1	1	0	32.8	25	25.2	18.8	2.8	0	0	0	3.1	6.2
85	0	18.11	10.42	2.99	0	0	1.41	1.51	1.28	2.06	1.69	0													0	0	0	0	0	0	0	0	1	1	0	6.2	3.8	0	0	0	0	0	0	0	0
86	0	22.36	11.1	2.18	0	0	0	0	0	1.43	1.65	0													0	0	0	0	0	0	0	0	0	0	0	6.9	2.9	2.9	1.4	0	0	0	0	2.6	0
87	1.32	17.03	11.26	2.25	0	2.19	0	1.82	2	2.09	3.05		0	28.3	17.8	4.8	0	7.3	5.4	6.9	0	4	8.9	1	0	0	0	0	0	0	0	0	1	1	0	16.8	9.4	0	0	0	0	0	0	4	14.4
88	0	15.89	11.37	1.77	0	0	0	0	0	1.57	0		3.2	55.8	27	4	0	0	0	0	0	15.3	20.9	1	0	0	0	0	0	0	0	0	1	1	1.5	16.9	10	2.7	0	0	0	0	2.7	3.9	6.4
89	0	14.58	8.84	0	0	0	0	0	0	2.02	2.66	0	0	21.9	14.7	2.7	0	3	0	2.2	2.4	4.5	4.6	1	0	0	0	1	0	0	0	0	0	1	0	29.1	19.5	3.7	0	0	0	0	0	3.6	3.3
90	0	16.97	10.66	1.39	0	2.04	1.29	1.47	1.84	1.67	2.45	0													1	1	0	0	0	1	1	0	1	5	1.3	28.7	18.1	2.6	1.4	3.4	2.3	0	1.9	4.5	5.5
92	0	16.05	9.41	1.74	0	0	0	1.68	0	2.1	1.62	0													0	0	0	0	0	0	0	0	1	1	0	11.2	7.7	2.2	0	0	0	0	0	6.4	10	0	19.1	10.5	2.6
93	0	18.11	8.97	0	0	0	0	0	0	1.88	1.67	0																							0	4.6	2.9	2.8	0	0	0	0	0	2.6	0
94	0	12.95	9.07	1.44	0	0	0	0	0	1.65	0	0													1	1	1	1	0	1	1	1	1	8	0	4	0	0	0	0	0	0	0	4.4	0
95	0	13.49	8.59	2.07	0	1.47	1.66	1.5	1.46	2.19	1.75	0													0	1	0	1	0	0	1	1	1	5	0	5.8	0	3.3	0	3.3	0	0	0	5.9	2.3
96	0	12.3	7.1	0	0	0	0	0	0	1.2	1.3	0													0	0	0	0	0	0	0	0	0	0	4.2	29.7	13.1	7.5	4.7	11.8	0	0	6.4	23.3	16.3
97	0	12.2	6.8	1.4	1.5	0	1.5	0	0	1.3	1.7	0													0	0	0	0	0	0	0	0	0	0	0	22.5	13.3	2.5	0	2.5	0	0	1.7	4.7	8.8
98	2.69	24.67	14.96	4.39	1.77	3.17	2.72	3.04	2.93	3.7	3.34	1													0	1	1	0	0	0	1	1	1	5	26.3	56.1	34.8	26.7	24.4	23.1	24.1	23	22.7	25.2	26.6
99	0	35.7	16.31	0	0	0	0	0	0	27.45	23.83	0													0	1	0	0	0	1	1	0	1	4	1.2	32.9	20.5	4.5	1.8	0	0	0	0	6.2	11.7
100	0	24.65	14.21	1.83	0	0	0	0	0	1.62	1.41	1													1	1	1	1	0	1	1	1	1	8	0	16.9	9.4	2.3	0	0	0	0	0	2.1	3.7
101	0	16.69	9.56	0	0	0	0	1.48	1.39	1.97	2.51	1													0	1	0	1	0	1	1	0	1	5	0	32.9	21.2	4	0	2.8	0	0	0	3.1	6.2
102	9.4	13.3	14.1	0	0	3.9	2.4	2.9	2.4	3.1	3.4	1	0	21.1	12	2.1	0	0	0	0	0	2.8	7.1	1	1	1	0	1	1	1	1	1	1	8	19.2	52.2	32.3	19.3	16.5	17.4	16.9	16.6	16.4	20.1	20.5
103												1													0	0	0	0	0	0	0	0	1	1	0	25.3	13.5	2.9	0	0	0	0	0	8.6	5.8
104	0	25.92	14.62	2.11	0	0	0	0	0	2.3	0	0													0	0	0	0	0	0	0	0	0	0	0	19.4	11	0	0	0	0	0	0	3.6	0
105	0	28.07	15.39	2.33	2.1	0	0	0	0	2.6	0	0													1	1	0	0	0	1	1	0	1	5	2.2	30.5	19.7	4.2	0	4.4	0	0	3.3	12	11.9
106	0	20.51	12.06	2.24	1.44	0	0	0	0	3.3	3	0													0	0	0	0	0	0	0	0	0	0	0	25.3	12.6	2.1	0	0	0	0	3.2	2.8	4.1
108	0	36.84	20.3	3.35	0	0	0	0	0	8.69	0	1													1	1	1	1	1	1	1	1	1	9	0	32.5	18.7	2.6	0	0	0	0	3.8	4.9	5.9	0	23.1	14	2.7
109	0	52.09	22.88	6.09	0	0	0	0	6.02	15.25	10.27	0													0	0	0	1	0	0	0	1	0	2	1.2	36.8	21.8	4	0	2.7	2	0	2	4.7	7.1
110	8.5	10.9	10.8	0	0	0	0	0	0	1.6	2.1	0													0	0	0	0	0	0	0	0	0	0	0	36.4	22.2	3.6	0	0	0	0	0	6.5	9.4
111	0	34.76	19.71	2.71	0	0	0	0	3.78	6.13	4.31	0	0	20	14.2	3.7	0	0	0	3.3	0	5.9	11.3	1	0	0	1	1	0	0	0	0	1	3	0	20.9	16.5	5.8	0	0	0	0	0	6.8	7.5
112	0	8	4.3	1.9	0	0	0	0	0	2	2.2	0													0	0	0	0	0	0	0	0	0	0	2.2	7.5	4.9	4.7	3	0	0	0	2.3	2.6	1.8
113	1.55	40.13	20.67	3.65	2.19	0	0	0	0	7.45	6.55	0													0	0	0	1	0	0	0	1	0	2	1.7	16.5	6.8	6.1	1.8	0	0	0	0	2.4	0
114	0	39.54	24.06	3.24	0	0	0	0	1.83	3.21	2.67	1													0	0	0	0	0	0	0	0	0	0	2.9	16.9	12	9.5	3.3	7.9	7.3	6.3	0	7.6	5.1
115	1.6	13	8.5	7.1	6.4	11.3	5.3	5.8	5.7	3.4	2.1	0													1	1	0	1	1	1	1	1	1	8	2.3	16.1	11.2	10.2	3.6	1.8	0	0	0	2.7	1.8
116	0	36.61	21.74	3.98	0	0	0	0	0	3.87	0	0													0	0	0	1	0	0	1	1	0	3	0	12.9	6.5	6.5	0	0	0	0	0	2.3	0
117	0	34.09	19.73	3.11	0	0	0	0	0	3.2	2.8	0	0	31.7	19.4	3.7	0	0	0	0	0	3.2	5.3	1	0	0	1	0	0	0	0	0	0	1	1.8	24.1	16.2	2.4	1.5	4	0	0	0	3.1	5.8	0	5.8	2.4	2.6
119	0	31.56	19.14	3.01	0	1.88	0	1.83	3.4	4.88	3.47	0													0	0	0	0	0	0	0	0	0	0	0	23.1	12.5	2.5	0	0	0	0	0	0	0
120	0	29.83	17.92	2.62	0	0	0	0	1.38	2.25	1.74	0	0	25.3	15.7	2.8	0	3.8	0	0	0	3.6	5.8	1	0	1	0	0	0	0	1	0	1	3	0	23.4	15.8	2.7	0	0	0	0	0	6	0	0	25.3	13.9	4.4
122	0	16.12	10.17	1.95	0	0	0	0	0	5.9	5.23	0													0	1	0	0	0	0	1	0	1	3	0	22.4	13.5	2.8	2.7	0	4	0	0	2.9	8.6
123	0	12.37	9.2	1.61	0	0	0	0	0	2.41	2.38	0													0	1	0	0	0	0	1	0	1	3	0	18.5	11.8	2.5	0	5	0	0	0	3.7	5.4
124	1.4	13.8	8.6	2	0	2.2	0	0	0	1.4	2.1	0													0	0	0	0	0	0	0	0	1	1	0	23.4	12	2	0	0	0	0	0	2.4	5.2
125	0	12.9	7.7	2.8	0	0	0	0	0	1.1	0	0													1	1	0	0	0	0	1	0	1	4	0	18.8	13.4	2.9	2.6	0	0	0	0	3.1	5.8
126	0	15.2	8.74	0	0	0	0	0	0	3.16	0	0													0	0	0	0	0	0	1	0	1	2	0	25.4	12.9	3.5	0	0	0	0	0	2.1	5.9
127	0	16.68	9.72	0	0	0	0	0	0	1.9	0	0													0	0	0	0	0	0	0	0	1	1	0	14.2	8.5	2.3	0	5.1	0	0	3.7	8.8	10.9
128	0	40.01	22.51	2.79	2.02	0	0	0	0	3.81	3.46	0													0	0	0	0	0	0	0	0	1	1	0	25	15.4	3.3	0	0	0	0	0	3.3	6.3
129	11	45	33.5	11.5	13.5	11	7.5	10.5	10	10.5	6.5	0																						0	4.4	38	23.87	5.49	4.71	4.5	0	0	3.31	6.49	0
130	1.5	41.5	28	3	2	1.5	2.5	1.5	2	1.5	3	0																						7	61.39	100	64.11	53.91	60.04	50.55	50.42	48.89	52.98	68.38	59.29
131	1.66667	42.3333	25	3.33333	2.66667	1.33333	1.33333	1.66667	1.66667	1.66667	2.33333	1																						7	0	30.7	21.6	11.3	12.3	8.6	5.6	5	3.8	7.8	3.5
132	2	31	16	3	2	3	2	2	5	10	6	1																						8	3.1	55.4	27.7	12.3	10.8	2.8	0	2.3	2	6.3	4
133	1	37	23	3	1	3	2	3	4	2	2	0																						2	0	27.5	22.7	11.4	4.9	5.9	0	0	3.8	9	6
134	10.5	42	25	9.5	10.5	7	4	6	7	5	6	0																						0	2.3	37.3	23.8	7.6	0	3	2.8	2.4	0	3.7	2.3
135	7	27	17.5	4.5	2	2	2	1	2	1	2	0																						8	8.4	73.6	45.8	18.9	4.2	19.3	0	0	18.9	21.4	9.1
136	1	32	19	2	1	3	2	0	2	1	2	0																						5	0	13.3	14.6	5.3	6	3.8	0	0	3.1	4.5	6.3
137	1	31	18.5	3	1	3	0	0	2	1	2	0																						4	0	29.9	17.1	5.8	0	0	0	0	0	4.7	2.4
139	2	41	23	5	3	3	2	1	3	4	5	0																						7	5.1	75.4	38	30.4	11.2	14	7.6	15.3	10.5	21.8	9.4	0	45.4	25.2	8.1
140	5	71	37	7	6	5.33333	1	1.33333	5.33333	5	13.3333	0																						9	1.73	41.47	23.04	6.82	8.55	6.06	0	0	3.98	9.64	3.79
141	1	30	18	3	2	3	2	0	2	2	3	0																						0	3.8	47.6	22.9	12.4	3.9	0	0	0	2.8	8.9	0
142	0	29	18	2	1	2	2	2	2	1	2	0																						7	0	34.1	23.1	10	0	0	0	0	0	7.1	9.1
143	1	28	19	2	1	2	2	2	2	1	2	0																						2	3.62	11.92	5.96	4.47	2.35	4.57	6.28	0	0	5.31	0	7.5	46.6	26.9	17.2
145	0	28	17	2	1	2	2	1	2	1	2	0																						5	2.56	86.45	44.17	28.57	4.51	8.1	5.33	3.5	9.7	16.25	0
146	3	37	26	3	2	3	2	2	2	2	1	0																						8	3.4	37.3	17.3	9.3	5.9	0	0	0	9.5	10	0
147	2	4	0	2	0	2	2	0	2	2	0	0																						4	3.3	35.8	21.8	8.1	5.1	0	0	0	2	6	4.1
148	2	31	19	3	2	3	2	2	3	2	3	0																						2	6	51.4	29.6	14.7	11.3	3.4	2.5	2.4	3	7	3.2
149	1	31	20	2	1	2	2	1	2	2	2	0																						0	5.1	32.5	20.4	4.3	2.8	7.3	0	0	5.7	20.7	6.2
150	2	44	18	4	3	3	2	5	4	4	6	1																						0	2.48	12.73	13.63	7.31	0	17.38	13.2	0	11.59	8.31	0
151	0	30	19	2	1	3	1	2	3	2	2	1																						8	4.21	36.8	22.29	10.01	8.37	8.44	6.94	8.27	5.56	10.77	4.01
152	0	34	21	2	2	3	2	3	3	2	2	1																						7	6.52	21	8.51	4.94	7	10.75	8.79	0	0	9.78	5.07
153	2	30	16	3	1	2	2	2	3	2	3	1																						2	5.14	33.66	22.47	10.85	6.72	7.18	5.39	3.73	4.19	9.86	5.49
154	1	33	20	3	0	3	2	3	3	2	4	1																						8	0	33.5	17.8	6	4	2.1	0	0	2.5	6.1	1.8
155	11.5	45	43.5	38.5	12.5	0	0	0	0	2	0	0																						0	6.61	33.09	19.99	6.29	3.62	5.83	0	0	0	6.16	0
156	2	26	15	2.5	0	0.75	0.5	1.25	1.75	0.5	1.25	1																						5	2.15	44.49	22.64	9.1	3.3	0	0	0	0	8.13	0
157	1.5	28.5	17	3	2	3	2	3	3	2	3	1																						9	18.07	49.26	31.53	21.62	19.31	33.28	33.01	32.01	31.42	38.62	31.14
158	0	27	16	2	1	2	0	3	2	1	2	1																						9	0	21.2	10.3	3	0	0	0	0	2.3	4.2	2.7
159	5.5	46.5	29	8.5	6.5	8	5.5	8.5	8.5	6.5	6.5	1																						7	38.3	96.5	57.9	38.5	40.1	33.1	28.8	33.4	31	41.1	34.5
160	0	30	18	3	1	3	2	3	3	2	3	1																						0	6.9	40.3	39.5	18.9	21	7.2	0	0	6.4	10	5.2
161	1	38	22	2	2	3	2	3	4	4	4	1																						3	54.8	100	67.9	53.8	47.1	46.3	41.4	45.1	41	51.7	35.2
162	0	41	25.5	2.5	1	0	0	2	2	1	2	1																						6	0	49.7	34.8	25	16.5	0	0	0	11.8	14.7	10.8
163	3	35	22	5	5	4	3	4	5	3	3	1																						3	28.6	61.2	38.1	28	28.9	25.2	23.2	24	22.6	26.7	23.5
164	0.5	78.5	45.5	3.5	2.5	2	2	3	3	2	3	1																						7	0	49.4	36.4	21.7	9.2	0	6.5	8.1	3.8	17.9	4
165	4	81	46.5	7	5.5	4	4	6	7	4	5	1																						7	0	18.6	12.1	0	2.4	0	0	0	0	4.1	2.7
166	0	66	40	4	3	3	2	3	4	3	3	1																						8	56.5	99.2	64.5	49.9	52.3	52.2	50.8	48.3	46.8	56.4	52.5
167	0	13	6	1	0	2	1	2	3	3	3	1																						0	0	0	13.1	0	0	0	0	0	0	6.4	5.9
168	1	72	43	4	2	2	2	2	3	2	3	1																						9	7.1	73.8	44.7	24	17.9	8.1	0	0	7.4	19.1	5.6
169	0	24	14	2	1	2	2	3	3	2	3	1																						9	2.2	22.4	16.4	5.3	3.5	2.5	0	0	0	4.9	2.3
170	1	33	21	2	1	1	0	1	1.5	2.5	2.5	1																						7	4.9	57.5	38.8	12.4	5.5	0	0	0	0	12.4	7.5
171	0	32	20	2	1	1	0	0	2.5	2.5	2	1																						6	0	36.1	23.1	9.3	7.6	7.1	0	3	5.3	9.2	10.7
172	1	31	19	3	2	3	2	2.5	3	2.5	2.5	1																						8	38.4	68.2	43.8	32.9	29.1	38.6	34.7	33	32	43.6	36.5
173	17	99	45.5	13	17.5	2	0.5	1.5	2.5	4.5	14	0																						1	3.91	44.01	31.42	4.6	9.71	21.18	11.16	0	10.04	19.96	13.92
174	0	29	18	2	1	3	2	2	2	2	2	1																						8	6.6	53.8	28.5	10.5	0	20.2	0	11.1	16.8	19.3	14.5
175	1	12	7	2	1	2	2	2	2	3	4	1																						7	23.3	74.1	44.9	24.9	22.4	41.8	32.5	35.2	36.6	46.3	48.4
176	0	29	17	2	0	2	1.5	2	2	2	2	1																						0	2.6	41.7	26.1	11.7	3.3	5.4	2	2.3	4.6	8.4	4.6
177	1	35	21	2	1	3	2	3	3	1	2	0																							8.2	100	47	19.2	7.5	8.2	0	10.8	18.5	30.5	16.5
178	0	30	18	2	0	2	2	2.5	2.5	1	2	0																							4.6	69.8	34.3	9.8	10.6	14.9	5.6	0	17.6	25.5	0
179	1	30	18	3	1	3	0	2	4	5	5	0																							4.7	50.8	29.1	13.3	6.4	12.6	0	0	8.2	15.8	0
180	3	40.5	18.5	5	4	4.5	3.5	1.5	6.5	11.5	8.5	0																							4.8	45.3	24.8	7.4	3.1	9	0	0	9.2	19.7	9.7
181	1	29	17	3	0	1	0.5	2.5	1.5	1.5	2.5	0																							13.6	94.4	33.4	9.9	0	14.8	8.3	11.8	13.2	38.2	17.6
182	1	34	20	3	0	1.5	0	2.5	3.5	4.5	3.5	0																							4.7	91.9	26.4	11.8	7.9	0	0	0	12.8	21.8	0
183	0.5	30	19	2.5	0.5	2	0	0	2	0	2	0																							5	26.2	13	6.6	2.9	0	0	0	10.6	11.3	13.3
184	0	18	10	1	0	3	2	2	3	1	2	0																							10.7	82.9	26.2	6.9	6.2	11.7	0	8.5	15.1	21.9	13
185	2	30	11	3	2	5	1	4	8.5	14	9.5	0																							8.2	74.8	27.5	18	4.8	15.3	6.4	0	14.3	23.3	16
186	1	19	11	1	0	3	1	2	3	1	2	0																							2.3	81.8	23.3	13.8	4.5	17.2	6.9	8.6	16.9	26.9	10.6
187	0	24.92	16.39	2.34	1.79	0	0	0	1.44	3.77	1.55	0
188	0	28.36	16.77	2.46	0	0	0	0	0	2.19	0	0
189	0	26.75	16.12	1.89	0	0	0	0	0	2.6	0	0
190	0	28.19	16.5	2.3	0	0	0	0	0	2.88	0	0
191	2.49	50.24	22.53	4.19	2.07	5.77	0	0	7.73	15.73	9.27	0
192	0	30.25	19.85	2.91	1.99	0	0	0	0	2.91	2.5	0
193	0	28.72	17.41	1.69	0	0	0	0	0	2.07	1.74	0
194	0	28.2	17.42	3.01	1.77	0	0	0	0	2.35	0	0
195	0	34.4	18.87	2.87	0	0	0	0	2.51	6.27	3.18	0
196	0	37.37	22.91	3.74	2.53	0	0	0	0	3.63	0	0
197	2.49	39.14	22.73	4.81	3.9	2.85	1.96	2.99	3.32	6.46	4.71	0
198	0	37	20.63	2.99	0	0	0	0	1.69	3.46	2.14	0
199	0	32.17	20.1	3.08	2.11	0	2.1	0	2.6	3.3	3.6	0
200	0	32.07	18.21	3.37	0	0	0	0	0	5.45	3.47	1
201	3.01	31.51	16.76	4.76	2.89	3.11	0	2.64	4.11	9.95	3.89	0
202	0	38.09	17.4	3.52	0	0	0	0	3.43	11.52	0	0
203	0	32.35	15.09	3.39	0	0	0	0	2.89	9.54	3.52	0
204	0	37.88	16.62	4.41	2.15	3.06	0	0	3.37	10.87	5.28	0
205	0	23.12	13.19	1.96	0	0	0	0	0	4.04	0	0
206	2.06	38.95	18.11	4.08	2.14	4.16	0	2.16	5.46	11.23	4.34	0
207	0	34.31	17.5	3.54	0	4.91	1.81	2.58	5.11	11.31	5.13	0
208	0	31.83	14.74	2.29	0	5.4	2.6	2.7	7.2	12.3	5.7	0
209	2.09	37.55	17.35	4.47	3.2	4.15	0	0	4.27	9.6	3.6	0
210	4.02	50.45	23.62	3.47	2.84	6.6	0	3.18	5.24	17.72	8.42	0
211	0	23.82	12.82	3.62	2.46	3.36	0	0	4.46	8.86	4.19	0
212	2.09	56.97	22.29	5.15	0	3.1	0	0	5.8	11.78	5.68	0
213	1.93	35.48	17.67	3.33	1.7	2.14	0	0	3.37	7.03	4.03	0
214	0	35.88	18.48	3.74	0	2.23	0	0	3.7	9.16	6.02	0
215	0	35.42	18.22	3.26	2.08	0	0	0	4.3	8.2	5.8	0
216	0	44.1	18.75	0	0	3.9	0	0	5.84	12.13	6.43	0
217	1.17	41.43	20.64	4.56	1.56	3.4	2.8	0	7.4	12.3	5.8	0
218	1.06	30.56	16.22	3.08	2	1.53	2.21	1.24	0	5.86	3.82	0
219	0	32.96	16.7	2.67	0	1.79	0	0	3.12	8.92	5.52	0
220	1.11	41.13	20.54	3.24	2.24	3.79	1.67	2.24	5.04	7.96	5.47	0
221	0	36.47	20.41	3.45	0	0	0	0	0	3.09	2.06	0
222	1.22	37.44	19.29	3.63	1.47	3.48	2.3	3.66	4.78	11.67	6.84	0
223	1.45	35	20.86	3.7	2.37	2.16	2.45	2.02	3.47	5.92	4.13	0
224	0	39.05	19.48	4.08	1.88	2.35	0	0	4.17	9.09	5.67	0
225	2.6	45.51	24.41	4.17	2.74	3.6	0	4.15	6.16	10.57	8.6	0
226	0	35.73	19.05	0	0	0	0	0	4.83	9.76	5.8	0
227	1.19	47.47	24.75	4.23	0	3.95	2.45	2.54	6.02	11.66	7.54	0
228	3.87	46.29	27.02	5.64	4.66	5.62	0	3.66	6.64	11.72	8.65	0
229	2.38	36.12	20.96	5.06	2.86	3.42	3.2	2.6	3.5	6.14	4.62	0	11.8	24.1	10.5	9.2	0							1	0	0	0	0	0	0	0	0	0	0
230	0	30.19	18.76	3.17	2.49	0	0	0	4.84	8.8	5.61	0
231	3.01	44.49	22.54	5.57	4.71	3.78	2.36	3.12	6.51	10.04	6.68	0
232	0	38.17	21.6	0	0	0	0	0	0	3.87	0	1
233	1.31	34.23	21.87	3.23	1.99	0	0	1.81	3.12	4.73	3.78	0
234	0	36.19	23.11	3.32	0	0	0	0	0	4.23	2.24	0
235	0	37.66	23.67	4.13	1.95	3.01	0	2.69	4.28	7.5	5.39	0
236	0	36.88	20.78	2.82	0	0	0	0	0	5.27	2.91	1
237	0	35.04	22.8	3.53	2.25	0	0	0	3.04	4.83	3.3	0
238	0	29.21	16.68	0	0	0	0	0	0	1.87	0	0
239	0	29.89	17.25	2.97	0	0	0	0	4.08	7.78	5.63	0
240	0	31.02	17.15	0	0	0	0	0	0	6.82	0	0
241	3.3	53.7	28.51	6.74	0	0	0	0	6.78	17.76	12.16	0
242	0	28.84	18.12	2.56	0	0	0	0	3.57	6.45	3.6	0
243	0	17.63	8.34	0	0	0	0	0	0	6.58	3.31	0
244	0	27.35	17.91	2.86	2.26	2.19	0	0	2.16	3.84	2.99	0
245	0	28.3	16.53	0	0	0	0	0	0	3.5	0	0
246	0	25.43	16.19	3.24	2.24	0	1.88	1.8	2.58	4.62	3.25	0
247	0	26.34	14.26	2.5	0	0	0	0	0	4.17	0	0
248	1.74	29.55	17.37	3.02	7.28	2.54	0	0	3.84	5.99	3.84	0
249	0	24.98	13.83	0	0	0	0	0	0	3.71	0	0
250	0	20.7	10.05	0	0	0	0	0	0	2.26	0	0
251	2.01	23.49	10.75	3.14	0	3.47	2.35	3.01	5.47	10.17	7.04	0
252	0	19.24	10.58	2.41	0	0	0	0	4.14	6.1	4.44	0
253	0	27.33	15.05	0	0	0	0	0	4.5	8.22	4.91	0
254	0	27.51	12.95	2.28	0	0	0	0	0	8.32	3.95	0
255	0	26.73	12.82	2.84	0	0	0	0	4.72	8.9	4.91	0
256	0	24.39	13.21	2.55	0	0	0	0	1.99	7.45	3.87	0
257	1.88	31.65	17.07	3.36	0	0	0	0	5.25	9.55	6.36	0
258	0	24.81	12.48	2.44	0	0	0	0	0	7.55	3.72	0
259	0	30.59	16.21	2.85	3.15	0	0	3.63	6.33	11.74	6.35	0
260	0	24.64	13.34	2.33	0	0	0	0	2.55	8.58	4.17	0
261	0	22.99	10.42	2.63	0	0	0	0	4.41	10.11	5.68	0
262	0	18.07	10.67	0	0	0	0	1.81	1.73	2.71	0	0
263	0	25.23	10.84	2.54	0	0	0	0	4.1	10.35	6.35	0
264	2.12	28.21	13.16	2.76	1.9	2.59	2.17	2.84	5.39	9.76	6.25	0
265	0	32.8	13.34	3.12	0	0	0	0	3.03	10.53	3.73	0
266	0	23.8	13.45	0	0	0	0	0	3.39	7.18	3.89	0
267	0	28.54	13.09	0	0	0	0	0	0	8.45	0	0
268	0	24.35	14.7	3.15	0	2.63	2.4	2.74	5.92	10	6.39	0
269	0	25.03	13.21	1.97	0	0	0	0	0	8.33	3.24	0
270	1.9	22.75	12.12	2.61	1.6	2.8	0	3.46	3.54	7.88	3.83	0
271	0	22.51	12.56	2.01	0	0	0	0	0	3.57	0	0	0	47.3	18.6	7.4	0							1	0	0	0	0	0	0	0	0	1	1
272	0	29.83	16.67	2.61	0	0	0	2.14	3.22	6.16	3.82	0
273	0	28.94	16.31	3.42	0	0	0	0	0	6.37	0	0
274	1.89	40.89	19.36	4.4	0	0	0	0	6.14	10.88	5.48	0
275	0	28.08	16.32	2.54	0	0	0	0	4.11	6.33	3.7	0
276	0	25.15	13.61	1.67	0	0	0	0	0	4.02	0	0
277	0	28.02	14.18	3.09	0	0	0	0	0	9.36	0	0
278	0	31.04	15.13	4.67	0	0	0	0	2.8	6.66	5.22	0
279	0	32.86	17.17	3.19	0	2.01	0	0	4.35	9.39	5.22	0
280	1.42	29.11	15.94	3.14	1.79	2.91	2.56	2.6	6.7	9.98	6.37	0
281	5.36	55.09	26.87	7.98	2.56	0	0	0	0	14.47	7.36	0
282	0	28.25	16.84	2.37	0	3.99	0	2.79	4.07	8.85	3.01	0
283	0	25.45	12.62	3.31	0	0	0	0	2.89	7.41	2.4	0
284	0	31.05	17.18	3.39	2.36	0	5.1	0	6.25	13.02	6.43	0
285	0	22.06	13.61	2.99	0	0	0	0	2.45	4.67	2.87	0
286	0	30.21	16.68	2.56	0	0	0	0	0	5.5	0	0
287	0	29.9	18.23	2.53	2.02	0	2.25	2.82	3.29	5.81	2.28	0
288	0	40.93	21.2	3.9	1.77	3.67	2.02	2.61	5.71	8.41	7.2	0
289	3.17	75.48	39.97	8.26	8.07	0	0	0	6.14	18.75	12.65	0
290	0	40.49	21.29	5.54	0	2.45	0	0	2.95	8.16	4.77	0
291	0	31.41	18.13	3.93	0	0	0	3.49	5.78	10.31	4.34	0
292	0	25.2	15.59	2.15	0	0	0	0	4.74	7.59	0	0
293	0	24.01	13.72	2.51	0	0	0	0	1.65	3.21	1.5	0
294	1.68	43.11	18.16	3.79	1.69	5.25	1.89	2.94	7.2	12.5	8.09	0
295	5.12	57.99	28.8	5.8	2.09	5.47	0	4.16	5.5	11.26	5.87	0
296	0	35.17	21.53	3.63	1.87	3.28	0	2.22	3.02	6.1	4.25	0
297	0	36.15	22.06	4.07	0	0	0	2.29	4.17	6.8	4.06	0
298	0	32.07	15.82	3.59	0	0	0	0	0	7.99	0	0
299	5.83	63.86	23.61	12.6	0	0	0	0	7.7	16.14	19.16	0
300	0	34.6	18.98	5.76	0	0	0	0	3.85	9.62	5.25	0
301	4.4	29.36	17.24	0	0	5.96	0	0	5.83	8.3	0	0
302	2.52	30.17	17.72	4.21	0	0	0	0	3.59	8.9	3.37	0
303	0	26.74	18.06	0	0	0	0	0	0	4.67	3.82	0
304	3.53	30.4	13.33	3.87	0	4.85	0	0	5.06	10.41	7.03	0
305	0	37.35	19.63	5.45	0	0	0	0	0	5.81	3.92	0
306	2.83	34.14	17.98	4.19	3.85	4.54	0	2.88	7.42	15.62	10.47	1
307	1.87	24.57	15.92	0	0	0	0	0	2.53	5.54	0	0
308	0	24.74	15.77	3.15	0	0	0	0	0	2.61	3.08	0
309	0	21.44	12.18	0	0	0	0	0	0	7.12	7.68	0
310	0	30.78	20.18	2.5	0	0	0	0	0	2.43	0	0
311	2.2	27.19	16.67	3.24	0	0	0	0	0	3.95	3.16	0
312	0	26.46	16.83	2.69	0	0	0	0	0	3.42	3.46	0
313	0	42.82	13.33	16.87	0	0	0	0	0	30.74	0	0
314	0	24.54	14.71	4.05	0	0	0	0	0	3.27	3.46	0
315	1.86	26.51	16.59	2.68	0	0	0	0	2	2.48	0	0
316	0	26.56	15.08	2.92	0	0	0	0	0	2.82	0	0
317	0	23.17	13.87	3.39	0	0	0	0	0	1.98	0	0
318	1.93	25.11	16.85	2.21	0	0	0	0	0	3.76	4.73	0
319	0	22	14.44	0	0	0	0	0	0	2.6	0	0	2.7	28	16.9	3.8	2.2	0	0	0	7.5	6.7	12.1	1	0	0	0	0	0	0	0	0	0	0	5.1	34.2	17.7	6.4	4.5
320	0	18.93	12.99	2.02	0	0	0	0	0	2.13	0	1
321	0	27.79	18.44	2.6	0	0	0	0	0	2.37	2.31	0
322	0	30.1	19.17	2.86	0	0	0	0	0	2.5	0	0
323	0	29.92	16.92	3.23	0	0	0	0	0	1.88	0	0
324	2.41	27.61	18.31	2.5	0	0	0	0	0	2.89	3.7	1
325	0	26.55	16.39	2.98	0	0	0	0	0	2.24	0	0
326	0	20	11.8	2.76	0	0	0	0	2.33	7.67	11.27	0
327	0	22.42	12.63	1.65	0	1.38	0	0	1.66	1.93	2.99	0
328	0	21.59	16.82	4.06	0	0	0	0	0	3.09	0	0
329	0	21.24	14.59	2.52	0	0	0	0	0	2.71	0	1
330	0	25.11	12.49	0	0	0	0	0	0	0	0	0
331	0	27.34	18.67	0	0	0	0	0	0	3.94	5.29	0
332	0	25	12.5	6.41	0	0	0	0	0	10.31	8.04	0
333	0	33.56	17.79	3.37	0	0	0	0	0	3.38	2.92	0
334	0	30.02	17.41	3.37	0	0	0	0	0	2.81	0	0
335	2.04	28.92	19.23	2.68	0	0	0	0	3.37	3.81	2.37	0
336	0	23.55	12.31	2.29	0	0	0	0	0	3.61	5.66	0
337	0	31.74	18.36	2.8	0	0	0	0	0	1.65	0	0
338	0	28.88	18.79	2.52	0	0	0	0	0	3.44	3.41	0
339	0	30.04	18.45	0	0	0	0	0	0	2.12	3.55	0
340	0	31.49	21.63	0	0	0	0	0	0	3.24	0	0
341	0	30.31	18.3	4.35	0	0	0	0	0	3.02	0	0
342	0	34.09	23.21	3.8	0	0	0	0	0	3.21	0	0
343	0	28.9	14.9	0	0	0	0	0	0	2.08	0	0
344	0	23.9	14.88	2.51	0	0	0	0	0	2.27	0	0
345	1.61	23.24	15.45	2.01	0	1.76	0	0	0	2.74	1.83	0
346	0	25.34	13.63	3.08	0	0	0	0	0	0	0	0
347	0	8.68	6.59	0	0	0	0	0	2.31	2.61	1.8	0
348	0	11.06	5.7	1.79	0	0	0	0	0	2.12	0	0
349	0	12.18	8.37	0	0	0	0	0	1.65	2.84	1.64	0
350	0	11.3	5.58	0	0	0	0	0	0	2.53	0	0
351	0	12.78	9.69	2.13	0	0	0	0	0	2.6	0	0
352	0	16.11	6.63	0	0	0	0	0	0	0	0	0
353	0	12.57	8.72	3.14	0	2.27	0	0	2.05	3.46	0	0
354	0	14.46	8.32	1.91	0	0	0	0	0	2.46	0	0
355	0	14	5.97	0	0	0	0	0	0	3.56	0	0
356	0	13	10.03	0	0	0	0	0	2.34	3.64	0	0
357	0	12.5	7.4	2.38	0	0	0	0	0	1.55	1.66	0
358	0	14.06	8.85	1.92	1.86	1.93	0	0	1.97	2.3	0	0
359	0	7.49	3.95	2.09	0	0	0	0	0	2.7	3.12	0																							6	18.3	0	10.5	0
360	0	12.52	6.79	0	0	0	0	0	0	1.54	0	0
361	0	12.27	7.86	0	0	0	0	0	0	2.98	3.08	1
362	0	26.01	14.66	2.64	1.66	2.93	0	2.49	2.99	2.39	2.33	0
363	0	21.89	12.32	2.35	2.2	0	0	0	0	4.26	3.65	0
364	0	26.13	15.94	2.94	0	0	0	0	0	2.77	0	0																							0	0	0	0	0
365	0	27.49	16.91	0	0	0	0	0	0	1.83	0	0
366	0	24.67	14.76	2.23	2.05	2.01	2.08	1.73	2.2	2.44	2.83	0
367	0	21.16	13.98	3.76	0	0	0	0	0	2.63	2.6	0
368	0	19.65	11.93	2.75	1.68	2.21	1.88	2.09	2.01	3.06	2.09	0
369	0	23.87	14.68	2.54	0	0	0	1.7	0	2.25	2.06	0
370	0	27.64	16.11	2.84	1.88	0	0	0	0	1.86	2.09	0
371	0	18.61	11.3	0	0	0	0	0	0	1.04	0	0	0	43.9	19.7	3.8	3.8	4.2	0	0	0	10.8	6.4	1	0	0	0	0	0	0	0	0	0	0						0	0	0	0	0	9.2
372	0	16.79	10.04	2.42	2.24	0	1.75	2.64	1.8	2.81	2.6	0													0	0	0	0	0	0	0	0	1	1
373	0	24.54	13.73	1.6	0	0	0	0	0	1.6	0	0
374	1.1	20.29	13.07	2.15	1.26	1.88	1.39	1.22	1.47	1.63	1.78	0
375	1.16	18.72	11.68	1.81	0	1.59	1.28	0	0	1.64	1.99	0																							0	15.7	7.2	10.7	0
376	0	20.16	11.62	0	7.74	1.35	1.21	1.16	1.17	1.62	1.67	1																							5.6	5.7	0	0	0
377	0	17.78	9.53	0	0	2.29	0	0	1.78	2.27	3.07	0
378	0	12.67	0	0	0	0	5.53	0	0	8.69	13.07	0
379	1.64	15.35	11.82	2.25	0	0	0	0	0	2.62	1.64	0																							0	8	0	0	0	0
380	0	16.72	9.31	0	0	0	0	0	0	2.35	0	0
381	0	19.03	12.08	1.65	0	0	0	0	0	3.28	2.7	1
382	0	18.75	10.25	1.91	0	0	0	0	0	1.21	0	0
383	0	21.99	12.96	1.4	0	2.02	0	0	1.72	2.77	2.77	0
384	0	20.19	12.16	1.46	0	0	0	0	0	2.04	2.21	0
385	0	19.93	11.41	1.4	0	0	0	0	0	1.14	0	0
386	0	10.6	6	1.4	0	0	0	0	0	1.2	1.6	1
387	1.2	11.8	8.5	1.5	0	1.5	1.3	1.4	0	1.4	1.9	0
388	0	14.8	9.3	0	0	0	0	0	0	0.5	0	0
389	5.61	40.58	23.64	6.14	4.99	5.16	3.43	3.68	5.98	10.65	6.72	0
390	1.57	31.91	14.11	2.6	1.96	3.76	1.91	2.29	3.77	8.25	5.4	0
391	0	30.13	17.17	3.27	0	1.57	0	0	4.3	8.18	5.21	0
392	0	30.94	18.01	0	3.23	1.61	0	0	1.39	2.81	1.62	0
393	0	30.02	16.39	3.51	1.87	2.4	0	0	3.61	6.15	2.93	0													1	1	1	1	0	1	1	1	1	8
394	1.28	39.73	22.53	4.28	1.61	2.6	0	0	3.27	6.29	4.57	0
395	0	38.96	22.29	3.25	2.12	0	0	0	0	3.1	3.2	0													1	1	1	1	1	1	1	1	1	9						0	6.9	7.6	5.9	6.6	8.9
396	1.82	41.89	23.59	3.82	0	7.4	9.5	5.6	0	2.7	3.2	0
397	0	34.26	19.84	2.85	0	0	0	0	0	3.85	0	0
398	0	29.48	17.6	2.54	2.17	0	0	0	0	2.53	1.94	1
399	0	24.36	15.59	2.05	0	2.75	0	0	3	5.9	3	0
400	0	40.89	22.75	3.43	1.13	0	0	0	0	3.65	3.05	0
401	0	38.36	22.34	3.83	0	0	0	1.86	2.73	5.23	3.48	0
402	0	35.05	22.45	2.96	0	0	0	0	1.83	2.5	2.17	0
403	1.4	12.7	8.6	1.6	0	2.2	0	0	0	1.7	2.8	0
404	0	11.82	4.23	0	0	2.91	0	0	3.16	7.22	10.81	0
405	1.29	20.15	13.21	1.66	0	0	0	0	0	1.98	0	0
406	1.33	19.7	12.48	1.75	0	0	0	0	0	3.09	3.82	0	2.1	30.4	18	3.4	1.8							1	0	0	0	0	0	0	1	0	1	2
407	0	19.2	11.69	0	0	0	0	0	0	3.37	2.69	0
408	0	12.7	6.9	1.5	0	0	0	0	0	0.4	2.1	0
409	0	12.6	7.5	0	0	0	0	0	0	1.2	0	0
410	0	12.9	9.5	0	0	0	0	0	0	1	0	0
411	0	11.5	6.9	1.4	0	0	0	0	0	1.5	0	0
412	0	11.65	6.68	1.61	0	2.24	0	0	0	3	1.75	0
413	0	9.8	0	0	0	0	0	0	0	1.7	2.1	0
414	0	10.4	7.3	0	0	0	0	0	0	2.3	0	0
415	0	26.3	15.6	3.4	0	0	0	0	0	2.5	5.4	0
416	0	27.7	17.3	2.4	1.6	0	0	0	0	1.5	2	0
417	1.88	9.42	5.68	0	0	0	0	0	0	8.65	6	0
418	0	13.72	8.76	0	0	0	0	0	0	2.59	2.01	0
419	0	16	9.54	0	0	0	0	0	10.4	2.21	0	0
420	0	17.45	10.56	1.75	0	0	0	0	0	2.13	0	0
421	0	17.74	11.35	1.66	0	0	0	0	0	2.16	1.87	0
422	0	18.22	9.23	0	0	0	0	0	0	2.41	1.95	0
423	0	15.08	10.28	0	0	2.11	0	0	2.23	2.58	0	0
424	0	14.14	8.95	0	0	0	0	0	0	2.33	0	0
425	0	14.69	10.12	0	0	0	0	0	1.82	2.04	2.08	0
426	0	12.9	7.15	0	0	0	0	0	0	1.82	0	0
427	0	31	18	2	1	1.5	0	1	1.5	2.5	1	0
428	0	19	11	2	1	2	2	3	3	1	2	1
429	1	32	19	2.5	2	3	2.5	2.5	3	2.5	1.5	0
430	0.5	29.5	9.5	2	0.5	2.5	2	2.5	2	1	2	0
431	0	20	12	1	0	0	0	0	1.5	1.5	0.5	0
432	0	33	20	2	1	1	1	1	1.5	1.5	2	0
433	0	42	25	3	2	3	2	3	3	1	2	1
434	1	26	16	2	2	3	2	3	3	2	2	0
435	0	27	16	2	1	1	0	0	1	0.5	2.5	0
436	0	18	11	2	0	0	0	2	2	1	3	1
437	2.5	48	22	4	2	4.33333	2	3	4.66667	9.33333	11	0
438	1	33	18	2	1	4	2	3	4	5	7	0
439	1	26	15	2.5	1.5	2.5	1	2	3	4	3.5	0
440	1.5	23.5	15	2	2	3	3	1.5	3.5	3	3	0
441	1	31	18	2	1	3	2	2	3	2	2	0
442	1	34	20	2	2	3	2	2.5	3.5	3.5	3.5	0
443	1.33333	37.3333	21.6667	3.33333	2.33333	3	2	2	4	4	4	0
444	1	37	21	3	2	3.5	2.5	1	4	4.5	4	0
445	0.5	28.5	17	2	1.5	3	1	2	4	2	2	0
446	0.666667	39	25.3333	2.33333	2.66667	3	2	3	3	1	2	1
447	0	29	17	2	0	4	0	0	3	2	2	0
448	1	33	21	2	1	2	2	3	3	1	2	0
449	0.5	29	17.5	2	0.5	1.5	2.5	2	2.5	0.5	2.5	0
450	4	31	20	5	4	5.5	1.5	5.5	4.5	4	5.5	0
451	1	18	10	2	0	3	2.5	2.5	3	2.5	3.5	0
452	0	18	11	2	1	1	1.5	2	2.5	1	2	0
453	1.33333	18.6667	6.33333	2.66667	2	3	2	2.5	4	8	6	0
454	1	19	11	1	1	2.5	2	2	3.5	3	3	0
455	0	19	10.5	2.5	0.5	1	1	2	1.5	2.5	2.5	0
456	0	19	13	1.5	1	3	2	3	3	2	2	0
457	0	20	12	2	0	1	1	3	1.5	2.5	3.5	0
458	0	23	13	1	0	0	0	0	3	1	2	0
459	1	23	12	3	2	3	2	3	3	2	2	1
460	1	20	11	2	1	1.5	0.5	1	2	4.5	1.5	0
461	0.5	20.5	11	2	1	3	0	2	4	4	3	0
462	1	19	11	2	0	2.5	1.5	1.5	3	3	1	0
463	0	26	14	2	1	2.5	2	2.5	3.5	6.5	6	0
464	0	19	11	2	0	1	0	0	1.5	3	4.5	0
465	1	16	9	1	1	2	2	2	3	1.5	2	0
466	1.5	20	14	2	0.5	1.5	1	1	1.5	2.5	0.5	0
467	2.5	49	28	3.5	2	1	1	1	1	1.5	4.5	0
468	0	22	13	2	0	3	2	3	3	1	1	1
469	1	51	28	3	2	1.5	1	1	1.5	2.5	3.5	0
470	1	5	1	1.5	1.5	3	2	3	3	1	1	0
471	1	42.5	27	3	1	1	0	0	1.5	2.5	4.5	0
472	1	34.5	21	3	0	0.5	1	2.5	3.5	3.5	3	0
473	0.5	46.5	28	3	1	1	0	0	1	2.5	4.5	0
474	1.5	44	27.5	3	1	1	0.5	1	1.5	1.5	1	0
475	0.5	41	26	2.5	1	1	0.5	2.5	1.5	0.5	2.5	0
476	0	19	11	2	1	3	2	3	3	1	2	1
477	0	19	11	2	0	2	1	2	2	1	2	1
478	0	40	24	2	0	2	1	2	3	1	2	1
479	1	29	17	3	2	3	2	3	3	3	3	1
480	1	43	25	2	0	5.5	2.5	5	4.5	6	6.5	0
481	0	45	27	2	0	1.5	1	1.5	4.5	3.5	3.5	0
482	2	52	28	3	2	4.5	3	4	6	11	9.5	0
483	1	39.5	24.5	3.5	2.5	0	0	2	3	2	3	1
484	0	41	26	2	0	1	0.5	1	1.5	1.5	3	0
485	1	40	25	2	1	0	0	2	1.5	2.5	4	0
486	1	46	21	5	3	5.5	3	3.5	8	14.5	9.5	1
487	1	41	24	3	2	2.5	2	2	3	3	3	0
488	0	40	24.5	2.5	0	1	0.5	1	1	1.5	3	0
489	0	38	24	2	0	2	1.33333	2.33333	2.33333	2	3	0
490	1	39	23	2	1	2.5	1.5	2.5	2.5	2	3	0
491	0	42	25	3	1	1.5	1	2	1	3.5	3	0
492	1.33333	29	17.3333	1.33333	1	2	0	0	2	1	2	0
493	1	35	21	2	1	2	0	0	0	1	0	0
494	3	31	17	2.5	0	3	2	1	2	1	2	0
495	1	27	17	2	0	3	2	2	2	1	1	0
496	0.5	27.5	15.5	1.5	1	2	1	1	1	2	1	0
497	5	63.3333	27	8	3.66667	9	3.5	4.5	17	30.5	26	0
498	8	74	27	10	3	6	3	2	6	18	10	0
499	1	27	17	2	1	2	1	2	2	1	2	0
500	1	34	20	3	2	2	2	1	2	1	2	0
501	1	32	21	2	2	2	2	2	2	1	2	0
502	0	27	16	2	1	2	1	2	2	2	2	1
503	2	18	12	2	1	3	2	2	3	2	2	0
504	1	32	20	2	2	0	2	2	2	1	2	0
505	1	42	21	4	6	4	2	3	4	6	5	0
506	3.5	49	21	4	4	5.25	1.5	3.5	5.25	10.5	8	0
507	1.5	29	17.5	2.5	1.5	3	2	2	2.5	1.5	1.5	0
508	1	31	21	3	1	2	2	2	2	1	2	0
509	0	31	19	3	1	2	2	1	2	1	2	0
510	1	32	19	2	1	3	2	1	2	1	2	0
511	1	35	21	3	2	2	2	2	2	1	2	0
512	1	37	23	2	1	2	0	1	1	1	2	0
513	2.5	32	17.5	3.5	1	2	2	2	2	1	2	0
514	1	34	22	2	1	2	2	2	2	1	2	0
515	1	31	22	3	2	3	2	2	3	2	3	0
516	0	37	22	3	2	3	1	2	2	1	2	0
517	1	30	19	2	1	2	2	2	2	1	2	0
518	0.333333	3.33333	0.666667	0.333333	0.666667	2	0	0	1	0	0	0
519	3	13	7	3	1	2	2	2	2	3	4	0
520	1	1	0.5	0.5	0.5	2	2	2	2	0	1	0
521	0	23	14	2	1	3	2	3	3	1	2	1
522	0	28	18	2	2	2	0	2	2	0	2	0
523	2	2	2	1	1	2	2	2	2	1	1	0
524	1	38	21	4	3	0	2	2	2	0	2	0
525	4	11.5	5.5	2.5	2	25.5	5	4	24.5	28	1.5	0
526	2	22.5	4.5	1.5	1	2	2	1	2	2	1	0
527	5	10	10	5	5	3	2	1	2	2	1	0
528	1	0.5	1	0.5	1	2	1	1	1	0	1	0
529	0	36	21	2	1	2	0	2	3	2	3	1
530	0	2	1	0	2	2	2	2	2	1	1	0
531	1	1	1	0	0	2	2	1	1	0	1	0
532	1	3	2	1	1	3	2	2	2	2	2	0
533	0	28	18	2	1	1.25	0.25	2	2	0.75	2	1
534	3.66667	4.33333	1.66667	2	0	2	2	2	2	2	3	0
535	2	26	16.5	2.5	1.5	2.5	2	2.5	3	1.5	2	0
536	1.5	2.5	1.5	1.5	1	2	2	2	3	1	2	0
537	0.5	27.5	18.5	2	1	0	0	2	2	0	2	0
538	1	2	0	0	0	2	1	1	2	1	1	0
539	1	5	3	2	1	3	2	2	2	2	2	0
540	1	2.5	0.5	1.5	0.5	3	2	1	2	1	1	0
541	0	26	16	2	2	3.33333	2.33333	2.66667	2.66667	1	2	1
542	1	3	1	1	0	2	2	2	2	2	2	0
543	0	17	9	2	0	0	0	2	2	0	1	0
544	0.5	31.5	19.5	2.5	2	2	2	2	3	1	2	0
545	1	18	11	2	1	2.5	1.5	2	2	1	2	0
546	1	17	10	3	2	3	2	2	4	3	2	0
547	0	19	15	1	0	2	2	0	1	1	2	0
548	1	19	13	2	1	2	0	0	2	0	2	0
549	5	22	16	4	2	3	2	2	3	3	2	0
550	2	23	14	2	2	3	2	2	4	4	3	0
551	1	22	13	2	1	6	1	1	2	11	1.5	0
552	1	19	14	2	2	0	0	0	0	1	0	0
553	5	22	15	4	0	0	1	2	2	0	2	0
554	1	22	16	2	1	2	2	2	2	1	2	0
555	0	21	13	1	0	2	0	0	1	0	1	0
556	1	22	14	2	0	3	2	2	2	1	2	0
557	1	31	13	2.33333	0.666667	2	1	0	1	1	0.5	0
558	2	12	10	1	0	3	2	2	3	2	6	0
559	1	25	14	2	0	2	1	0	2	0	1	0
560	2	24	16	2	2	3	2	3	3	2	3	0
561	3	38	21	4	2	3	2	2	3	4	4	0
562	1	20	12	2	0	2	2	2	2	3	3	0
563	1	22	16	3	1	2	2	2	2	1	2	0
564	2	33	14	2	2	3	0	0	2	2	3	0
565	1	29	18	2	1	2	2	2	2	1	2	0
566	2	30	19	3	0	3	2	2	2	2	2	0
567	1	28	16	2	2	3	2	2	3	2	3	0
568	1.5	31.5	19	2.5	0	0	0	0	2	0	2	0
569	1	34	20	3	2	0	1	2	2	1	2	0
570	1	29	17	2	2	2	2	3	3	3	4	0
571	0	28	17	2	0	3	0	2	3	4	4	0
572	1	32	19	3	2	2	2	2	3	4	4	0
573	0	38	24	3.5	1	3	2	3	3	1	2	1
574	1	28	17	3	2	2	2	2	3	4	4	0
575	1.5	29.5	19	3.5	2.5	2	2	2	3	2	5	0
576	1	30	19	3	1	2	2	3	2	2	4	0
577	0	38	22	3	1	2	2	3	3	1	2	1
578	0	35	21	2	0	0	0	2	2	0	2	1
579	1	28	16	2	1	1	1	2	2	2	2	0
580	2	41	25	7	4	2	2	2	2	3	4	0
581	1	32	20	3	2	1	1	2	2	1	2	0
582	1	34	19	3	2	2	2	2	2	2	4	0
583	3	42	25	6	5	4	3	4	5	5	7	0
584	5	42	25	8	7	7	5	7	7	7	6	0
585	1	48	27	5	3	4	2	2	3	2	3	0
586	1	35	19	3	3	3	2	2	4	2	4	0
587	1	34	21	4	2	2	2	2	2	1	3	0
588	1	36	21	2	2	2	1	2	4	6	8	0
589	0	76	39	5	3	4	3	4	5	6	6	1
590	1	20	12	3	1	2	2	2	2	1	2	0
591	0	35	23	5	1	2	1	1	2	2	3	0
592	1	36	21	2	2	2	2	2	2	1	3	0
593	0	82	47	4	1	0	0	2	2	2	3	1
594	1	44	27	4	3	2	2	2	2	1	3	0
595	1	29	16	2	1	1	1	1	2	1	2	0
596	2	20	14.5	2	2	2	2	2	3	2	3	0
597	0	24	16	3	1	2	1	1	2	2	2	0
598	1	29	18	3	1	2	2	2	3	2	3	0
599	3	26	17	3	1	2	1	1	2	1	3	0
600	1	29	17	2	2	3	2	2	3	2	3	0
601	1	10	5	2	0	3	2	2	4	4	2	0
602	1	24	15	2	0	2	1	2	2	2	2	0
603	1	26	17	2	2	2	2	2	3	2	3	0
604	0	28	18	2	0	1	1	0	2	1	2	0
605	1	30	20	3	2	2	2	2	5	2	3	0
606	0	27	16	8	0	0	0	0	2	3	3	0
607	1	27	15	2	2	2	2	2	3	3	4	0
608	1	31	12	3	2	3	2	2	4	5	4	0
609	1	39	22	3	0	3	2	2	4	5	5	0
610	1	26	15	4	3	3	2	3	5	6	5	0
611	1	39	22	3	2	3	2	2	4	5	5	0
612	1	76	45	4	3	2	2	1	2	3	2	1
613	2	30	23	4	2	1	2	2	2	2	2	0
614	1	38	23	3	2	2	2	2	3	3	4	0
615	1	33.5	21	3	1	2	2	2	3	3	4	0
616	2	32	19	3	2	2	2	2	2	2	4	0
617	1	13	8	3	2	2	1	2	2	3	2	0
618	1	32	14	4	2	4	2	3	4.5	9	5	0
619	1	28	18	3	2	2	2	2	3	2	3	0
620	0	38	24	3	0	2	0	1	2	2	2	0
621	2	26	14	5	3	3	2	3	4	4	4	0
622	0	20	12	2	0	0	0	0	2	1	2	0
623	1	9	3.5	1.5	1	2	1	1	2	1	2	0
624	1	50	13	2	1	2	2	2	3	2	3	0
625	1	37	20	3	1	2	2	2	2	2	3	0
626	0	36	22	2	2	1	1	1	2	2	2	0
627	2	34	21	3	2	2	1	2	2	1	3	0
628	1	23	13	2	2	0	0	2	2	2	2	0
629	1	39	24	4	2	2	2	2	3	3	5	0
630	0	72	42	4	0	2	0	2	2	2	3	1
631	1	34	22	2	1	1	0	1	2	3	2	0
632	1	48	26	5	2	2	2	2	4	3	3	0
633	0	26	15	3	3	1	1	2	3	2	6	0
634	1	28	16	2	1	3	0	3	3	4	4	0
635	1	31.6667	12.3333	5	5.33333	2.33333	2	2	4	27.3333	29.6667	0
636	0	34	24	2	0	0	2	0	2	1	1	0
637	1	16	9	2	1	3	3	5	4	5	5	0
638	1	27.5	17.5	2.5	1	0	0	0	2	2	3	0
639	1	4	1	1	1	2	1	2	3	2	2	0
640	2	34	18	4	1	26.5	5	21.5	21	7.5	40	0
641	0	26	14	2	0	2	2	2	3	3	4	1
642	1	21.5	9	2	2	2	2	2	3	1	2	0
643	1	33	20	2	2	2	2	2	2	2	3	0
644	1	26	14	3	2	1	0	0	2	2	1	0
645	1	39	23	3	2	2	2	2	3	2	3	0
646	3.33333	35.6667	15.6667	5.66667	2.66667	4.33333	2.33333	3	34.6667	39.6667	36.3333	0
647	4	19	9	3	3	3	2	2	3	9	7	0
648	2.5	24.5	10.5	2	0.5	3.5	2	1.5	5.5	12	8	0
649	0	15	8	2	1	0	0	2	2	3	3	0
650	1	12	7	2	1	2	2	2	2	3	4	0
651	0	13	6	1	0	2	1	2	3	3	3	0
652	1	18	9	2	2	3	2	2	4	7	8	0
653	2	23	12	4	2	2	2	0.5	4.5	12	6.5	0
654	0	15	10	4	4	2	2	2	3	4	4	0
655	0	12	5	0	0	2	1	2	2	3	3	0
656	1	12	6	1	1	2	2	2	3	6	7	0
657	1	29	11	5	4	2.5	2	2.5	3.5	9	6.5	0
658	1	13	6	2	2	2	2	2	3	5	5	0
659	2	35	17	4	3	4	2	4	4	5	5	0
660	1	17	8	3	2	2.5	2	2	4	7.5	6	0
661	2	45	17	5	3	4	3	3.5	7	15	11.5	0
662	1	19	11	3	0	3	2	2	4	7	5	0
663	0	10.5	7	2	0	4	0	2	3	2	2	0
664	0	15	9	0	0	3	2	2	2	3	2	0
665	0	12	8	2	1	4	2	2	4	4	3	0
666	0	6	3	1	0	2	2	0.5	2	2	2	0
667	0.5	11.5	5.5	2.5	1	4	2	2	4	4.5	4.5	0
668	0	8	5	2	1	3	2	2	3	2.5	3	0
669	0	15	7	2	0	3	2	2	3	5	4	0
670	1	18	9	3	2	5	2	2	5	7	6	0
671	0	16	7	2	0	4	2	0	4	8	5	0
672	2	25	13	4	2	6	3	4	8	9	6	0
673	0	11	4	2	0	3	2	0	3	4	0	0
674	4	30	18	3	3	11	2	2	4	16	2	0
675	2	34	21	5	3	4	2	3	4	5	4	0
676	0	22	6	4	1	4.5	1	2.5	4.5	10	7.5	0
677	1	28	16	3	2	4	2	2	4	4	3	0
678	1	34	21	3	1	3	2	1.5	2.5	3	2.5	0
679	1	23	13	3	2	5	2	3	6	5	3	0
680	0	38	24	3	0	2	2	1	2	3	3	0
736													0	45.4	41.2	4.3	0							1
751												0	2.3	30	16.5	4.1	3.1	4	0	3.4	2.8	3.6	3.4	1	0	0	0	0	0	0	0	0	0	0	0	20.1	12	4.7	0	0	0	0	2.5	4	3.6
752												0	0	32	16	3.5	0	0	0	0	0	6.7	0	1	0	0	0	0	0	0	0	0	0	0	0	22.9	10.5	2.5	0	0	0	0	0	9.1	10.7
[truncated: 16 more columns]
