# Supplementary material for: Levels of DNA Methylation Vary at CpG Sites across the BRCA1 Promoter, and Differ According to Triple Negative and “BRCA-Like” Status, in Both Blood and Tumour DNA
Source: PLoS One. 2016 Jul 27;11(7):e0160174. doi: 10.1371/journal.pone.0160174 (PMC4963032; doi:10.1371/journal.pone.0160174)
Supplement: S2 Table — The paired sign-rank tests have been used. (XLSX) [file pone.0160174.s002.xlsx]

## Sheet: Sheet1
site	n	spearman's rho	p-value	Sample	blood mean	blood SD	bloodmeanUpper	bloodmeanLower	tumour mean	tumour SD	tumourmeanUpper	tumourmeanLower	blood median	blood IQ range	tumour median	tumour IQ range	signrank Z (matched)	signrank p-value
-51	170	0.416	<0.0001	matchedB_T	0.9694	2.3328	3.3022	-1.3634	4.3796	9.7414	14.121	-5.3618	0	0-1	0	0-4.4	-6.127	<0.0001
-37	170	0.4569	<0.0001	matchedB_T	26.5428	13.667	40.2098	12.8758	35.6949	26.1603	61.8552	9.5346	27.5	19-34	27.9	18.5-45.2	-3.715	0.0002
-29	170	0.4721	<0.0001	matchedB_T	15.7187	7.8986	23.6173	7.8201	19.9361	13.7412	33.6773	6.1949	16	11.25-19.5	16.5	11-25.71	-3.646	0.0003
-21	170	0.2696	0.0004	matchedB_T	2.6728	3.35556	6.02836	-0.68276	8.6855	0.5931	9.2786	8.0924	2.445	2-3.14	5.3	2.8-10.7	-9.045	<0.0001
-19	170	0.41	<0.0001	matchedB_T	1.1723	2.4102	3.5825	-1.2379	4.9653	9.2769	14.2422	-4.3116	0.5	0-2	1.8	0-5.9	-6.175	<0.0001
8	167	0.3182	<0.0001	matchedB_T	1.3832	2.2714	3.6546	-0.8882	6.1581	9.8464	16.0045	-3.6883	1.615	0-3	2.5	0-8.2	-6.101	<0.0001
14	167	0.309	0.0001	matchedB_T	0.8019	1.2567	2.0586	-0.4548	4.0523	10.189	14.2413	-6.1367	0	0-2	0	0-4	-3.027	0.0025
16	167	0.2592	0.0007	matchedB_T	1.084	1.6614	2.7454	-0.5774	3.8043	8.9917	12.796	-5.1874	1	0-2	0	0-2.8	-1.513	0.1304
19	167	0.3616	<0.0001	matchedB_T	1.702	2.0354	3.7374	-0.3334	5.6625	9.2617	14.9242	-3.5992	2	0-3.02	1.8	0-7.4	-4.558	<0.0001
27	167	-0.0113	0.8846	matchedB_T	3.5205	3.4076	6.9281	0.1129	11.046	12.0646	23.1106	-1.0186	2.7	2-5.27	6.2	3.7-13.7	-7.793	<0.0001
44	167	0.0847	0.2778	matchedB_T	2.5147	2.9746	5.4893	-0.4599	8.2516	9.6366	17.8882	-1.385	2.415	1.6-4	5.7	2.3-10	-7.745	<0.0001
-51	658			allBlood	0.8487	1.5416	2.3903	-0.6929					0	0-1
-37	658			allBlood	27.5671	12.4257	39.9928	15.1414					27.5	19-34
-29	658			allBlood	15.7854	6.9381	22.7235	8.8473					16	11.25-19.5
-21	658			allBlood	2.6161	2.2382	4.8543	0.3779					2.445	2-3.14
-19	658			allBlood	1.067	1.6331	2.7001	-0.5661					0.5	0-2
8	658			allBlood	1.67	2.2833	3.9533	-0.6133					1.615	0-3
14	658			allBlood	0.9311	1.779	2.7101	-0.8479					0	0-2
16	658			allBlood	1.2303	1.5937	2.824	-0.3634					1	0-2
19	658			allBlood	2.3294	2.6446	4.974	-0.3152					2	0-3.02
27	658			allBlood	4.2172	4.2727	8.4899	-0.0555					2.7	2-5.27
44	658			allBlood	3.11	3.5313	6.6413	-0.4213					2.415	1.6-4
									N tissue mean	N tissue SD	N tissue Upper	N tissue Lower			N tissue median	N tissue IQ range	N vs T ranksum Z (unmatched)	ranksum p-value
-51	26			Nbreast					0.9538	2.4503	3.4041	-1.4965			0	0-0	-2.625	0.0087
-37	26			Nbreast					30.4346	9.6902	40.1248	20.7444			27.6	23.6-32	0.303	0.7618
-29	26			Nbreast					17.5731	6.2267	23.7998	11.3464			16.15	14.2-18.6	0.027	0.9781
-21	26			Nbreast					3.9731	1.6583	5.6314	2.3148			3.65	2.8-4.1	-2.221	0.0263
-19	26			Nbreast					0.5269	1.1446	1.6715	-0.6177			0	0-0	-3.384	0.0007
8	20			Nbreast					1.795	2.3964	4.1914	-0.6014			0	0-3.9	-1.772	0.0764
14	20			Nbreast					0.645	1.6411	2.2861	-0.9961			0	0-0	-1.623	0.1047
16	20			Nbreast					1.5	2.1218	3.6218	-0.6218			0	0-3.3	0.415	0.6779
19	20			Nbreast					0.93	1.9488	2.8788	-1.0188			0	0-0.95	-2.635	0.0084
27	20			Nbreast					5.71	3.0897	8.7997	2.6203			4.9	3.6-6.9	1.438	0.1503
44	20			Nbreast					7.035	4.8653	11.9003	2.1697			6.1	3.75-9.2	0.401	0.6884
