# Supplementary material for: Levels of DNA Methylation Vary at CpG Sites across the BRCA1 Promoter, and Differ According to Triple Negative and “BRCA-Like” Status, in Both Blood and Tumour DNA
Source: PLoS One. 2016 Jul 27;11(7):e0160174. doi: 10.1371/journal.pone.0160174 (PMC4963032; doi:10.1371/journal.pone.0160174)
Supplement: S3 Table — (XLSX) [file pone.0160174.s003.xlsx]

## Sheet: Sheet1
Site	Spearman’s rho	p value	n
-51	0.3206	0.1681	20
-37	0.4849	0.0302	20
-29	0.4436	0.0501	20
-21	0.6003	0.0051	20
-19	0.6876	0.0008	20
8	0.7588	0.0001	20
14	0.6951	0.0007	20
16	0.5642	0.0096	20
19	0.5365	0.0147	20
27	0.6751	0.0011	20
44	0.2676	0.254	20
