# Supplementary material for: Levels of DNA Methylation Vary at CpG Sites across the BRCA1 Promoter, and Differ According to Triple Negative and “BRCA-Like” Status, in Both Blood and Tumour DNA
Source: PLoS One. 2016 Jul 27;11(7):e0160174. doi: 10.1371/journal.pone.0160174 (PMC4963032; doi:10.1371/journal.pone.0160174)
Supplement: S4 Table — (XLSX) [file pone.0160174.s004.xlsx]

## Sheet: Sheet1
Site	≥5	≥5	≥5	<5	<5	<5	≥5	≥5 Features	<5	<5	ranksum Z	ranksum
	Features (n)	Features mean	Features SD	Features (n)	Features mean	Features SD	Features median	IQ range	Features median	Features IQ range		p-value
Blood methylation
-51	53	1.07994	1.9348	94	0.9865	2.7577	0	0-1.5	0	0-1	-1.79	0.0735
-37	53	30.4521	16.9402	94	24.331	12.6351	28.07	18.26-34.27	22.245	15.56-30	-2.279	0.0226
-29	53	18.2079	9.7384	94	14.4271	7.05369	16.39	10.75-21	13.465	10.02-18	-2.338	0.0194
-21	53	2.8201	1.6754	94	2.6874	4.308	2.33	2-3.333	2.255	1.37-3	-1.642	0.1007
-19	53	1.5765	1.6263	94	1.0159	2.8547	1	0-2	0	0-1	-4.466	<0.0001
8	53	2.05522	2.1379	94	1.02979	2.3982	2	0-3	0	0-2	-4.347	<0.0001
14	53	1.3359	1.3238	94	0.5879	1.209	1.52	0-2	0	0-0.5	-4.162	<0.0001
16	53	1.6451	1.731	94	0.8085	1.625	1.48	0-2.5	0	0-1.55	-3.861	0.0001
19	53	2.2975	1.9147	94	1.3216	1.963	2	1.39-3	0	-2	-3.547	0.0004
27	53	2.9465	2.3518	94	3.797	3.7775	2.08	1.71-3	2.4	2-3.87	1.777	0.0755
44	53	2.6481	2.2538	94	2.4473	3.3983	2.25	1.75-3	2	0-3	-1.57	0.1163
Tumour methylation
-51	51	7.7575	14.4233	89	2.1456	6.6028	2.15	0-6.52	0	0-2.7	-2.71	0.0067
-37	51	41.0857	24.1546	89	24.8585	13.356	34.9	22.7-53.8	24.1	16.9-29.9	-4.313	<0.0001
-29	51	24.8763	15.1961	89	15.3948	9.0938	21.6	14.6-34.8	13.5	10.4-18.7	-4.179	<0.0001
-21	51	13.4641	12.9943	89	5.7069	6.9909	9.3	3.3-21.7	3.7	2.6-6.29	-4.039	0.0001
-19	51	9.5016	13.2714	89	2.69	6.6127	4.51	0-12.3	0	0-2.8	-4.263	<0.0001
8	52	9.5342	13.6239	89	3.1454	6.5874	3.55	0-12.375	0	0-4.57	-3.311	0.0009
14	52	8.319	15.6847	89	1.6633	5.4452	0	0-6.92	0	0-0	-3.071	0.0021
16	52	7.184	13.0037	89	1.3678	5.5683	0	0-8.185	0	0-0	-3.386	0.0007
19	52	8.7142	12.7208	89	2.1992	5.3794	3.55	0-11.15	0	0-3	-3.979	0.0001
27	52	13.9244	14.6495	89	6.2291	6.7122	8.065	4.45-18.5	4.7	3.1-6.7	-4.135	<0.0001
44	52	10.4346	13.9081	89	5.8215	5.262	5.285	2.5-10.75	5.6	2.3-7.3	-0.733	0.4637
