# Supplementary material for: Levels of DNA Methylation Vary at CpG Sites across the BRCA1 Promoter, and Differ According to Triple Negative and “BRCA-Like” Status, in Both Blood and Tumour DNA
Source: PLoS One. 2016 Jul 27;11(7):e0160174. doi: 10.1371/journal.pone.0160174 (PMC4963032; doi:10.1371/journal.pone.0160174)
Supplement: S5 Table — (XLSX) [file pone.0160174.s005.xlsx]

## Sheet: Sheet1
Site	n.TN	TN mean	TN SD	n.NTN	NTN mean	NTN SD	TN median	TN IQ range	NTN median	NTN IQ range	ranksum Z	ranksum p-value
Blood Methylation
-51	71	0.7488	1.5	585	0.8615	1.5494	0	0-1	0	0-1	1.333	0.1827
-37	71	34.0867	17.325	585	26.8138	11.47	30	23-39	27.03	19-33	-3.237	0.0012
-29	71	20.0444	9.8685	585	15.2837	6.321	18	14-22	15.92	11.0-19.0	-3.237	0.0012
-21	71	2.6547	1.4624	585	2.6135	2.319	2.5	2-3.35	2.45	1.97-3.11	-0.688	0.4914
-19	71	1.3643	1.5975	585	1.0346	1.6367	1	0-2	0	0-2	-2.205	0.0274
8	71	1.9454	1.5912	585	1.6386	2.355	2	0-3	1.5	0-2.59	-2.484	0.013
14	71	1.264	1.1785	585	0.8939	1.1732	1.5	0-2	0	0-2	-2.931	0.0034
16	71	2.1062	1.5246	585	1.1251	1.572	2	1.16-3	0	0-2	-5.934	<0.0001
19	71	2.5172	1.8239	585	2.3112	2.7305	2.93	1.75-3	2	0-3.29	-1.526	0.127
27	71	2.8573	2.7082	585	4.3904	4.4027	2	1.2-3	2.81	2-5.99	3.351	0.0008
44	71	2.7951	1.7974	585	3.1536	3.6893	2.5	2016-03-02	2.38	1.31-4	-0.047	0.9625
Tumour Methylation
-51	35	10.5763	15.6355	133	2.8035	6.7552	4.21	0-18.07	0	0-3.4	-3.504	0.0005
-37	35	43.1983	25.3208	133	34.0038	26.227	40.3	21.2-56.1	26	18.3-37.3	-2.515	0.0119
-29	35	27.6563	16.0624	133	18.0584	12.4237	23.1	13.63-38.1	15.6	10.9-23.04	-3.39	0.0007
-21	35	15.3123	13.4317	133	7.052	7.4953	10.85	5.3-24	4.4	2.7-9.88	-3.817	0.0001
-19	35	12.1971	13.8277	133	3.1368	6.5819	7	2.4-19.31	0	0-4.5	-4.599	<0.0001
8	34	12.7627	15.1464	131	4.5379	7.1363	7.19	0-20.2	0	0-7.3	-3.313	0.0009
14	34	10.1391	14.4138	130	2.5228	8.2015	2.8	0-16.9	0	0-2	-3.634	0.0003
16	34	10.1032	14.6767	130	2.2155	5.9232	2.55	0-16.6	0	0-0	-4.4047	0.0001
19	34	11.0371	13.6546	130	4.3232	7.2307	4.395	0-16.8	0	0-6.1	-3.14	0.0017
27	34	16.7609	15.337	130	9.6605	10.7088	9.82	6.3-20.1	5.45	3.3-11.3	-3.578	0.0003
44	34	12.6503	14.4949	130	7.0681	7.629	5.545	3.7-20.5	5.7	1.9-9.4	-1.202	0.2292
