# Supplementary material for: Levels of DNA Methylation Vary at CpG Sites across the BRCA1 Promoter, and Differ According to Triple Negative and “BRCA-Like” Status, in Both Blood and Tumour DNA
Source: PLoS One. 2016 Jul 27;11(7):e0160174. doi: 10.1371/journal.pone.0160174 (PMC4963032; doi:10.1371/journal.pone.0160174)
Supplement: S6 Table — (XLSX) [file pone.0160174.s006.xlsx]

## Sheet: Sheet1
Site	≥5IHC (n)	≥5 IHC mean	≥5IHC SD	<5 IHC (n)	<5 IHC mean	<5 IHC SD	≥5 IHC median	≥5 IHC IQ range	<5 IHC median	<5 IHC IQ range	ranksum Z	ranksum p-value
Blood methylation
-51	38	1.6574	3.1231	81	0.8571	2.3332	0	0-2	0	0-1	-1.521	0.1283
-37	38	27.9313	11.7279	81	28.4033	16.4651	26.99	20.29-31.56	26.2	17.27-34	-0.502	0.6159
-29	38	17.3508	8.1351	81	16.4591	8.82	16.27	12.7-19	15.02	10.03-19.71	-0.687	0.4921
-21	38	3.6813	6.2315	81	2.6158	2.0354	2.56	1.88-3.15	2.28	2-3.11	-0.498	0.6188
-19	38	1.695	3.3402	81	1.2114	2.3669	0	0-2	0	0-1.91	0.025	0.9801
8	38	2.2187	3.4027	81	1.3772	1.9409	1.88	0-3	0	0-2.19	-1.193	0.233
14	38	1.0589	1.5679	81	0.9205	1.2669	0	0-2	0	0-2	-0.223	0.8238
16	38	1.4361	2.1219	81	1.201	1.6637	1	0-2	0	0-2	-0.402	0.6877
19	38	2.0334	2.3121	81	1.7948	2.0039	1.63	0-3	1.7	0-3	-0.389	0.6974
27	38	3.7218	3.3333	81	3.6814	3.8097	2.275	2-4.88	2.41	2-3.7	0.274	0.784
44	38	2.575	2.3977	81	2.8239	3.5948	2.05	1.0-3.0	2.1	0-3.05	-0.052	0.9586
Tumour methylation
-51	38	2.7642	4.9934	81	5.3154	12.707	0.7	0-3.8	0	0-3.3	-0.357	0.7213
-37	38	32.2661	16.2789	81	31.8935	22.2579	25.9	22.4-40.3	27.4	18.5-36.1	-0.815	0.415
-29	38	19.985	9.831	81	19.3309	14.2869	16	13.4-23.8	16.4	10.4-22.7	-1.08	0.2801
-21	38	6.7234	6.7608	81	9.8419	11.9275	3.5	2.5-9.3	5.3	2.8-10.2	1.471	0.1413
-19	38	3.6008	6.4406	81	6.3143	11.8514	0	0-3.9	1.8	0-6.72	0.891	0.3729
8	38	3.2792	5.8024	81	7.394	12.3185	0	0-4.8	2.5	0-8.44	1.633	0.1025
14	38	1.3947	4.3519	81	5.9348	13.537	0	0-0	0	0-5.39	1.86	0.0629
16	38	1.1842	4.06837	81	5.0889	11.6251	0	0-0	0	0-3	1.528	0.1264
19	38	2.9763	5.2121	81	6.08358	11.3179	0	0-4.6	0	0-5.56	1.069	0.2853
27	38	7.1471	5.843	81	11.1033	13.3264	5.7	3.3-8.31	6.1	4-11.7	1.12	0.2626
44	38	5.0921	4.461	81	8.9964	11.8516	5.2	2.3-6.2	5.8	2.3-10.2	1.337	0.1814
